# Supplementary material for: The Ocean’s Pharmacy: Health Discoveries in Marine Algae
Source: Molecules. 2024 Apr 22;29(8):1900. doi: 10.3390/molecules29081900 (PMC11055030; doi:10.3390/molecules29081900)
Supplement: Supplementary file 1 [file molecules-29-01900-s001.zip]

Archive with 1 entries (1 files):
- molecules-2924792-supplementary.pdf
